# Supplementary material for: Health inequalities in post-conflict settings: A systematic review
Source: PLoS One. 2022 Mar 14;17(3):e0265038. doi: 10.1371/journal.pone.0265038 (PMC8920275; doi:10.1371/journal.pone.0265038)
Supplement: S1 Table — (XLSX) [file pone.0265038.s003.xlsx]

## Sheet: Sheet1
S1 Table. Data extraction sheet_information from selected studies
Authors and Year	Topic	Sample (Study setting and Population)	Phenomenon of Interest	Study Design	Evaluation (study outcome)	Research Type (qualitative, quantitative, and mixed methods)	Study Results (Health, Inequalities studied, approaches used to address Ineq.)	Overall quality assessment (CASP)
Ayazi, T. L., L. Eide, A. Swartz, L. Hauff, E. (2014)	Association between exposure to traumatic events and anxiety disorders in a post-conflict setting: a cross-sectional community study in South Sudan.	A total of 1,236 households contacted, from which 1,200 participants were recruited. The sample was drawn from the general population of the four states in the Greater Bahr el Ghazal region. Region is populated by different ethnic groups. Population in the region is predominantly rural. Setting: post-conflict South Soudan.	Association between exposure to traumatic events and anxiety disorders for male and female participants; and Prevalence rates of post-traumatic stress disorder (PTSD), and other anxiety disorders, and Prevalence rate of either generalized anxiety disorder (GAD) or panic disorder (PD) without the presence of PTSD in male Levels of psychological distress associated with various anxiety disorders fo…	A multistage random cluster sampling method was used. A Cross-sectional community study, applied the Harvard Trauma Questionnaire to investigate the extent of trauma exposure and PTSD. The Mini-International Neuropsychiatric Interview to investigate the prevalence of anxiety disorders. Multinomial logistic regression to examine the association between these disorders, previous trauma exposure, an…	Self-reported measures were used to assess exposure to traumatic events	Quantitative	PTSD alone and in combination with other anxiety disorders was by far the most common anxiety diagnosis amongst the participants. The most salient finding of the present study is the significant association between exposure to traumatic events and anxiety disorders: exposure to traumatic events was not only associated with PTSD, but also remained as a risk factor for having PD and having “any anx…	High
Bamidele, S. (2017)	War, Sex and Justice: Barriers to Gender Justice in Post-Conflict Liberia.	Women	The concept of justice and how do Liberia’s current conditions relate to it? Dealing with past gender-based violence? Measures that have been employed in dealing with the present and past gender-based violence?	Desk research consulting literature on transitional justice, International Center for Transitional Justice publications, articles from peer reviewed journals discussing truth and reconciliation through various case studies etc. Interviews with government officials, members of the Liberia Assembly, representatives of civil society organizations active in Bahn and Nimba County, representatives of v…	Not clearly defined	Qualitative	Long-standing power inequalities pervade all aspects of social relations, including sexual relations, which were often characterised by aggression and open violence. The evidence shows that two out of every three Liberian women were subjected to sexual and gender based violence, including rape, gang rapes, sexual slavery, forced marriage and forced impregnation, among others during the conflict. …	Medium
Barath, A. (2002)	Children's well-being after the war in Kosovo: survey in 2000.	Children of different age (grades 1-8), from different parts of the larger Prishtina area (urban-rural), with ethnically homogeneous populations of children , and with high probability of children being exposed to stressful events during the war. Parents’ sample comprised 41 persons from four sampled schools, 24 fathers and 9 mothers, and the rest were close others children attending the targeted…	The key stressors impacting children at home, in school, and in the community at large; Children’s dominant coping strategies, both positive and negative, in stressful situations; and Extent and quality of social support resources available for children at home, in school, and in the community at large.	Quantitative: three major methods of multivariate analysis including: factor analysis, multiple regression analysis, and multivariate discriminant analysis. Qualitative: series of FGD sessions with children, parents, schoolteachers, and principals	A total of 400 survey data were drawn for statistical analysis from the database collected by: 1) Ryan-Wegner’s Schoolchildren Coping Style 2) Inventory Children’s questionnaire 3) Parents’ questionnaire 4) Teachers’ questionnaire	Mixed Methods	Children’s Perspectives on Their Own Well-being: Scarcity of cultural and recreational resources might represent “the” most important source of children’s distress in the Prishtina study area at the time of survey. The second major group of stressors tended to cluster around health issues, including both physical and mental health complaints. The third factor revealed the fact that many children …	Medium
Bird, K. H., K. McKay, A. (2010).	Conflict, Education AND The Intergenerational Transmission of Poverty in Northern Uganda.	Internally Displaced Persons Setting: survey conducted in 13 districts in Northern Uganda and five from more northerly districts in the Eastern region. The districts of Kaberamaido and Pader in Northern Uganda, which are the second and fourth most conflict-affected districts among the 18 covered by the NUBS Five communities were selected.	Two hypotheses: 1) that conflict and insecurity in Northern Uganda has constrained livelihood options, resulting in chronic and intergenerational poverty; and 2) that education is an asset which serves a protective function, helping people to stay out of poverty during conflict and supporting post-conflict recovery.	Adopted an iterative Q-squared approach, combining and sequencing quantitative and qualitative methods. study combined quantitative analysis of the Northern Uganda Baseline Survey (NUBS) with in-depth qualitative fieldwork. Qualitative: Community histories, PLA exercises, focus group discussions, semi-structured key informant interviews and life histories were conducted in the local language, wit…	a Q-squared approach Life story	Mixed Methods	Following periods of conflict and insecurity, people with formal education may be more able to use their other assets to rebuild their lives, exiting poverty more rapidly than individuals without education. Conflict and insecurity had significantly constrained livelihood opportunities and resulted in chronic and intergenerational poverty. Findings from qualitative research in all our study sites …	High
Bisogno, M. C., A. (2002).	On the determinants of inequality in Bosnia and Herzegovina.	Displaced persons, refugees, ex-soldiers head, disabled.	To provide some empirical evidence on the determinants of income inequality in Bosnia and Herzegovina. Undertanding key variables that may be associated with distribution of income inequality.	New household survey taking 3 main issues into considerartion: 1) household characteristics 2) ethnic differences 3) regional differences. Econometric methodology using an ordered probit approach to analyse the key determinants of the likelihood of belonging to a certain income quintile .	Geographic variables, ethnic factors and household characteristics. Welfare indicators in the country, measures of incidence, severity, depth of poverty as well as income inequality indicators after war.	Quantitative	Education appears to be linked with overall income differentials, as well as with differentials within quintiles. Regardless of the quintile, the higher the level of education attained, the higher the earnings. Income differences between the male and female-headed households are not high. Households whose heads are refugees have higher probabilities of ending up in the lower quintiles of income. …	High
Blandon, E. Z. K., C. Pena, R. Perez, W. Berglund, S. Contreras, M. Persson, L. A. (2017).	Breaking the cycles of poverty: Strategies, achievements, and lessons learned in Los Cuatro Santos, Nicaragua, 1990-2014.	Los Cuatro Santos is a frontier area in north-western Nicaragua. Post-war. The area had 25,893 inhabitants living in 5,966 households in 2014.	The process of priority-setting, and the strategies, guiding principles, activities, achievements, and lessons learned in the local development efforts.	Narrative element: describes the process of the development activities and analyses the achievements and lessons learned over two decades in a post-conflict and post-catastrophe area. Descriptive data: based on a Health and Demographic Surveillance System (HDSS) that provides population based information on demographic, socio-economic, and selected health indicators over time. Data were derived f…	Poverty was measured using the Unsatisfied Basic Needs Index: (1) information on housing conditions; (2) access to water and latrine; (3) school enrolment of children; and (4) education of head of the family and dependency ratio .	Mixed Methods	A significant experience was that water meters were needed for appropriate billing, to reduce the excessive use of water and promote the sustainability of the system. The use of water meters has now been implemented in piped water systems across the whole country. School breakfasts were implemented to attract children to enter and complete primary education. The program was an immediate success i…	High
Buvinic, M. D. G., M. Shemyakina, O. N. (2014)	Armed Conflict, Gender, and Schooling.	Children	Educational needs	Overview of the recent literature and the contributions made by the three studies in this symposium.	Effect of armed conflict on primary school attainment by gender in Timor-Leste, Nepal and Burundi.	Mixed methods	Boys’ schooling is more negatively affected than that of girls – sometimes because boys are withdrawn by their families to contribute to household income, as in Timor Leste, or because they are drafted into serving in the conflict. Where boys have much greater access to schooling than girls in the pre-conflict situation, as in Burundi, boys are more affected by the conflict-induced reduction of a…	Low
Chikovani, I. M., N. Gotsadze, G. Patel, V. McKee, M. Uchaneishvili, M. Rukhadze, N. Roberts, B. (2015).	Health service utilization for mental, behavioural and emotional problems among conflict-affected population in Georgia: a cross-sectional study.	Consisted of 1200 respondents from each of the 3 main conflict-affected populations in Georgia: those displaced as a result of conflicts in the 1990s (‘1990s IDPs’); those displaced after the 2008 conflict; and individuals affected by 2008 conflict who have returned to their home areas after being displaced or who did not change their location but experienced armed conflict (‘returnees’).	Health care utilization patterns for mental, behavioural and emotional problems among the war-affected adult population in the Republic of Georgia. The specific objectives are to: 1) measure health service utilization rates; 2) identify reasons why those in need did not seek care; 3) describe types of health services used; and 4) identify determinants of health service utilization.	A cross-sectional survey design with multi-stage random sampling, and stratification by region and displacement status.	Respondents were asked whether they had feelings such as anxiety, nervousness, depression, insomnia or any other emotional or behavioural problems for which they sought health care during the 12 months prior to interview. Respondents who self-reported having mental, emotional or behavioural problems but did not use health services were asked additional questions about reasons for not seeking care…	Quantitative	Study showed that only just over a third of those with a current mental disorder sought any assistance from health services. The remainder (61%) did not use services because they did not report the presence of problems, despite meeting criteria for a current mental health disorder or faced real or perceived barriers to accessing care. Service utilization: the most common reasons why they did not …	High
Colombatti, R. C., A. Bestagini, P. Vieira, C. S. Schiavon, L. Ambrosini, V. Bertinato, L. Zancan, L. Riccardi, F. (2008).	A short-term intervention for the treatment of severe malnutrition in a post-conflict country: results of a survey in Guinea Bissau.	Setting: Post-conflict Guinea Bissau, in West Africa. 2642 children were examined at the paediatric outpatient clinic (POC) from 1 July to 12 August 2003, of whom 1355 were males and 1287 were females. Nearly all (97.7 %) lived in Bissau; all of the capital’s suburbs were represented. Mean age was 4?3 years (range: 1 month–17 years). Of the children, 2.7 % were orphans.	Treatment of severe malnutrition in a post-conflict country: day care with locally produced food might be an effective option also for the treatment of severely malnourished children with acute illness and/or anorexia. Feasibility and effectiveness of a short-term intervention performed during the rainy season for the treatment of severe malnutrition utilizing outpatient day care with locally pro…	Personal, clinical and nutritional information were transferred from individual patient’s cards to Microsoft Access 2000. The x2 test was used to compare variables within groups.	Children with weight-for-age, 23SD from the weight-for-age median value were considered severely malnourished and admitted to the nutritional outpatient unit (NOU) if in poor health status. Children were considered recovered when health status returned to good and weight started to rise steadily for 7 d. Outcomes were recovery, death, defaulting or transfer to hospital.	Quantitative	Post-conflict countries, experiencing long-term consequences of civil wars and lack of specialized facilities, could address the complex issue of severe malnutrition with day-care management using cheap locally produced food. The chronic lack of resources of these countries suggests intensifying strategies and interventions in seasons with a high burden of diseases and malnutrition, such as the r…	High
Dagnelie, O. D. L., G. D. Maystadt, J. F. (2018).	Violence, selection and infant mortality in Congo.	Used the Demographic and Health Survey (DHS) on DRC carried out in 2007. This 2007 DHS dataset provides the number of years a household has been living in the village where the interview took place. Information about previous location is, however, not available, which means that we do not know whether households who migrated remained in the same district. Selected children in utero and born betwe…	The effects of the recent civil war in the Democratic Republic of Congo on mortality both in utero and during the first year of life.	Two sets of regressions were implemented as follows: -the first set uses a collapsed version of the dataset at the month-district level to run panel level regressions. -the second set of tests fully exploits the richness of the dataset to run cross-sectional regressions in which the observation is a child.	The number of male and female births, the survival rates across boys and girls in the first year of life for each month in each district. Also take advantage of the geographical information linked to each DHS cluster to create three climatic variables.	Quantitative (Regressions analysis)	Overall the results of this section are consistent with a relatively well established result in the literature: Early in utero exposure to negative shocks affects male fetuses disproportionally thereby reducing the number of male fetuses reaching birth. Exposure to conflict reduces survival rates only among girls. The results confirm a gender-specific impact of conflict episodes on child mortalit…	Medium
Daoud, N. S., K. O'Campo, P. Anderson, K. Agbaria, A. K. (2012).	Internal displacement and health among the Palestinian minority in Israel.	Internally Displaced Persons: about 70,000–420,000 of the current Palestinian citizens of Israel are IDPs or descendants of IDPs. Internally displaced Palestinians are those who were forcibly displaced and dispossessed from their homes and lands during the Nakba in 1948 and its aftermath, as well as their families and descendants, who reside within the current borders of the state of Israel. Data…	The health effects of long term internal displacement. The health of Palestinian citizens of Israel who became internally displaced as a result of the Nakba of 1948.	Two approaches to examine the influence of conflicts and displacement on health: 1) a direct, trauma-focused approach that measures health effects, such as PTSD, anxiety and depression; and 2) a broader, indirect approach centered on the impacts of ID on the social determinants of health. The latter examines exposure to stressful social and material conditions caused or worsened by political viol…	Two subjective health indicators that have been previously used among Palestinians in Israel: self-rated health (SRH) which included 5 categories to rate health as very good, good, fair, poor, or very poor. The first two categories were combined, hereafter described as ‘good health,’ and the last three combined as ‘poor health.’ and limiting longstanding illness (LLI) LLI was measured by a yes/no…	Quantitative	The IDPs suffered from higher levels of chronic stress. Gender had a borderline association with ID. Female gender was significantly associated with poor SRH but not with LLI. ID remained positively associated with SRH following control for age and gender. Lower education level and fewer household assets were both associated with higher risk for poor SRH in this model; since IDPs were more likely…	Medium
Dunleavy, K. (2007).	Physical therapy education and provision in Cambodia: A framework for choice of systems for development projects.	General population Setting: post-conflict Cambodia.	Factors that have inﬂuenced and stimulated the choice of different types of physical therapy providers in Cambodia in order to present a decision-making framework for choice of systems in development projects.	Case study analysis utilizing interviews, site analysis and literature review	Comparing factors that will affect choice of systems.	Mixed methods	Community-based rehabilitation (CBR) has the strongest ‘for the people’ drive, with equality of rights for people with disabilities (PWD) and their integration into the mainstream of community life being a major component of the approach. Some of the components necessary for development of a CBR program are community participation, support from established medical and rehabilitation units, human …	Low
Edward, A. O.-B., K. Branchini, C. Yarghal, T. S. Arwal, S. H. Naeem, A. J. (2015).	Enhancing governance and health system accountability for people centered healthcare: an exploratory study of community scorecards in Afghanistan.	General population. A diverse group from local communities ranging from religious leaders, council members, school teachers, laborers, and housewives, engaged in the community scorecards (CSC) process, Six healthcare facilities.	Assessment of CSC feasibility in a fragile context (Afghanistan) through joint engagement of service providers and community members in the design of patient-centered services with the objective of assessing impact on service delivery and perceived quality of care.	Field survey and CSC methodology as adapted from the CARE Malawi Manual. Exploratory study, Qualitative (FGDs), Quantitative and Participatory	The CSC focuses on the community as the unit of analysis and solicits perceptions on quality, efficiency and transparency and tracks inputs, such as essential medicines, expenditures, monitors quality of services/projects, and generates a direct feedback mechanism between service providers and users, building local capacity and strengthening citizen voice and community empowerment. As the decisio…	Mixed Methods	Results from this study indicate many positive returns, especially increased engagement of female community members and enhanced sense of mutual trust between the community and providers. Culturally appropriate community-level monitoring tools like the CSC enable low literacy communities to determine patient centered measures of quality and care, score performance, and institute remedial action a…	High
Elbadawi, I. A. (2008)	Postconflict transitions: An overview.	Not clearly defined	The role of policy credibility in preventing war and promoting peace, country performance in the aftermath of civil war, and the consequences of aid for macrostability and growth. Postconﬂict economies.	Analysis of panel data of global samples of conﬂict and nonconﬂict countries covering at least 30 years, drawing on extensive new evidence on postconﬂict economies.	Keefer measures political credibility using continuous years of competitive elections for democracies and the presence of institutionalized or programmatic political parties for autocracies	Quantitative	Although the support of the United Nations, the World Bank, and other external actors remains critical, the longterm sustainability of peace and growth hinges primarily on the ability of postconﬂict societies to develop institutions for the delivery of public goods. Aid can directly contribute to the growth of the tradables sector as well as to nontradables productive and service sectors, such as…	Low
Familiar, I. S., S. Ndayisaba, H. Munyentwari, N. Sibomana, S. Bass, J. K. (2013).	Community perceptions of mental distress in a post-conflict setting: A qualitative study in Burundi.	Setting: post-conflict Burundi. Thirty-eight free list respondents and 23 key informants were interviewed in 5 rural communities in Burundi using 2 interview guides from the WHO Toolkit for Mental Health Assessment in Humanitarian Settings.	Mental distress and coping among adults. Understand local constructions of mental distress and coping mechanisms using methods that differ from the application of standardised measures based on Western conceptualisations of mental illness that may fail to capture local expressions of mental distress.	This study used: Quantitative health surveys and Qualitative study: Two techniques were employed [free listing (FL) and key informant (KI) interviews] to understand how local people from rural communities in Burundi identify concepts related to mental distress and the terminology used to describe them.	Primary FL question, ‘What are the main problems that the people in your community face?’ probed each of the respondents to list as many problems as they could think of. Semi-structured interview, key informants were probed on the free list items generated by FL respondents and were asked to provide a brief description, signs and symptoms, and individual, family and community consequences associa…	Mixed Methods	A general lack of knowledge and information on basic mental health concepts hinders treatment opportunities. Several helpseeking behaviours were mentioned, indicating that in spite of stigma, some people seek help in the available infrastructure within their communities. A majority reported that people with mental problems often remained at home without treatment. The role of traditional healers …	High
Finnoff, K. (2015).	Decomposing inequality and poverty in post-war Rwanda: The roles of gender, education, wealth and location.	General population Used data from the 2000 Rwanda Household Living Conditions Survey (EICV1) and the 2005 Rwanda Household Living Conditions Survey (EICV2). Both surveys were nationally representative integrated household surveys based on the same methodology, conducted by the Direction de la Statistique in 2000/01 and the National Institute of Statistics of Rwanda in 2005/06 with donor funding a…	Decomposition and identification of the major ‘sources’ of poverty and inequality in the country.	uses the ﬁrst two available and nationally representative rounds of post-war household surveys – the Enquête Integrale sur les Conditions de Vie des ménages, EICV1 2000 and EICV2 2005 to decompose and identify the major ‘sources’ of poverty and inequality in the country. using data from the 2000 Rwanda Household Living Conditions Survey (EICV1) and the 2005 Rwanda Household Living Conditions Surv…	To look at four important correlates of consumption income and to examine their importance in determining the poverty of a household and its position in the income distribution. These correlates are human capital, asset ownership, geographical location and gender (female and widow-headed households).	Quantitative	Households headed by women are often poorer due to labour market discrimination, barriers of access to productive assets, limited access to ﬁnance, and inequities in access to education and healthcare. After conﬂict, female-headed households in rural settings often face higher poverty due to widespread destruction or contestation of ownership over physical assets such as land or livestock and lim…	High
Fiske, L. S., R. (2015)	Gender, poverty and violence: Transitional justice responses to converging processes of domination of women in eastern DRC, northern Uganda and Kenya. Womens Studies	Women living in three conflict and post-conflict societies; eastern Democratic Republic of Congo (DRC), northern Uganda and Kenya.	examine the complex and mutually constitutive ways in which gender, poverty and violence interact to shape the lives of women living in conflict and post-conflict societies. The role of transitional justice, arguing for a more holistic approach with greater attention to gendered social and economic structures and better integration of the various mechanisms of transitional processes.	Arises from a current research project Making Transitional Justice Work for Women: Rights, resilience and responses to violence against women in northern Uganda, Kenya and Democratic Republic of Congo,exploring women's experiences of justice following mass violence. Drawing on testimonies gathered from approximately 200 women affected by violence in multiple conflict affected sites in each countr…	Women's views/testimonies. Drawing on other women's testimonies to further explain the complexities, similarities and variations emerging in each research site.	Qualitative	Transitional justice interventions have an important role to play in shaping post-conflict societies. It is imperative therefore, that transitional justice are aware both of the gender dynamics pre-existing intervention and of the gendered impacts that interventions have. Authors view transitional justice as a vehicle through which gender inequalities and the subordination of women can be address…	Medium
Gizelis, T. I. J., J. (2016).	Decoupling local ownership? The lost opportunities for grassroots women's involvement in Liberian peacebuilding.	Women's organisations. Twenty-eight out of a total of 42 interviews included local CSOs, mostly led by women. The CSOs were located in Monrovia and the counties of Lofa, Nimba and River Cess. The organizations included in the sample were both influential and historical organizations located in Monrovia, such as WONGOSOL, and rural organizations in the three counties outside Monrovia.	Decoupling – the gap between international norms and local norms and the capacity to implement policies provides a possible explanation for the observed challenges in peacebuilding and reconstruction. The interactions between women’s CSOs and the UN mission.	Collected views on the different types of decoupling and the challenges these present. Evaluate our general theoretical argument using evidence based on the experiences of Liberian women’s civil society organizations. Empirical evidence is based on semi-structured interviews conducted in Liberia in April and June 2011. Out of the 28 organizations, 25 were organized and led by women. In 24 out of …	The questions explored the history of the organizations, their experiences of interacting with external actors, their level of engagement with peacebuilding and reconstruction, and their overall assessment of the challenges they were facing and indicators of female empowerment, such as relative education ratio, that reflect the social and economic characteristics of each county.	Qualitative	Decoupling allows for the identification of mechanisms and structural processes that may generate both conflict and provide mechanisms to facilitate compliance. Decoupling might take a more positive form and create space for a hybrid or post-liberal approach that can better address genuine local needs. In the absence of any clear measurements on the extent and resilience of such loose association…	Medium
Glass, N. R., P. Tosha, M. Mpanano, M. Cinyabuguma, M. (2012).	A Congolese-US participatory action research partnership to rebuild the lives of rape survivors and their families in eastern Democratic Republic of Congo.	Survivors of sexual and gender-based violence (SGBV) survivors, husbands who exiled or reintegrated their wives, as well as health care providers and village leaders, to begin to understand the complex, inter-related factors that influence exile or reintegration of survivors.	Congolese-US community academic research partnership to obtain evidence to develop and implement a sustainable intervention to begin to address the social determinants of health, including poverty and traumatic stress for survivors of SGBV and their families in the South Kivu province of eastern DRC.	Participatory Action Research (PAR): Once the team agreed on research questions and procedures, the partners identified and trained Congolese research assistants in responsible conduct of research, including informed consent, interviews on sensitive topics, confidentiality and supporting participants who become upset/distressed during their participation. The research assistants and investigators…	Individual factors, household factors and village-level factors associated with the exile or reintegration of survivors. Health care providers, as well as religious and village leaders, provided further information on the impact of SGBV on the health, economic and social well-being of individuals and households in their villages.	Qualitative Participatory Action Research (PAR)	When women have a role in the decision-making over household economics, the children in the household are healthier and more likely to attend school (Hyder et al. 2005). Thus, an important opportunity exists to provide a microfinance programme, but also to use the microfinance programme as a mechanism to provide information to household members on gender equity, women’s safety and human rights, a…	Medium
Hynes, H. P. (2004).	On the battlefield of women's bodies: An overview of the harm of war to women.	Women	A full accounting of the harm of war to civilian women is needed in the debate over whether war is justified.	Qualitative	Indirect casualties resulting from war-related shortages of food, potable water and medical supplies or from unexploded ordnance is infrequently used.	Qualitative	Conflict diverts health resources away from health care delivery and disease prevention to treating trauma. Thus, health care resources are diverted from primary care and civilian health to treating war-related trauma; and the increased injuries, illness, and death among civilians, due to this triage favoring combatants, are not reported in military or public sector statistics as conflict-related…	Low
Kelly, J. D. B., M. B. Ross, R. A. Temple, B. A. Moses, L. M. Bausch, D. G. (2013).	Housing equity for health equity: a rights-based approach to the control of Lassa fever in post-war Sierra Leone.	Setting: Post-conflict Sierra Leone- Kenema District. Many people continue to live in houses initially intended to provide temporary shelter during the war. Among the many vulnerabilities of those without adequate shelter is the risk of disease spread by rodents and other pests who may gain entry into houses. One such disease is Lassa fever. The risk of contracting Lassa virus is thusdirectly lin…	How housing equity has the potential to improve health equity and ultimately economic productivity in Sierra Leone.	Qualitative	Control programs for Lassa fever and other rodent-borne diseases are generally comprised of education and awareness raising campaigns to improve “village hygiene,” which include measures such as eliminating unprotected storage of garbage and foodstuffs, clearing vegetation adjacent to houses, and plugging holes that allow rodents entry. Keeping cats as rodent predators is also often suggested.	Qualitative	Although we recognize the potential importance of measures such as health education campaigns and improved village hygiene in controlling Lassa fever, economic and logistical barriers may make these measures more complicated than they first appear; even the resources to reliably and consistently cover food stuffs may be difficult to maintain, recalling that, despite its diamonds, Kenema District,…	Low
Kett, M. E. (2005).	Internally displaced peoples in Bosnia-Herzegovina: impacts of long-term displacement on health and well-being.	Internally Displaced Persons	Processes and the views of chronically displaced people. Policies of post-conﬂict management. how long-term displacement impacts on health and well-being. Psychosocial implications and the local circumstances that need to be taken into consideration when planning long-term health programmes, especially those involving psychosocial services.	The Leonard Cheshire Centre of Conflict Recovery (LCC) interviewed people in a total of 14 collective centres and semi-permanent settlements using a ‘snowball’ technique in order to obtain as much information as possible. Open interviews were carried out with women’s groups and with patients and staff in a number of clinics and hospitals in the region. The size of the populations in the centres a…	The article examines the psychosocial implications and the local circumstances that need to be taken into consideration when planning long-term health programmes, especially those involving psychosocial services.	Qualitative	Study reiterates the necessity to consider the long-term effects of conﬂict, how IDPs remain a forgotten and vulnerable group long after the actual conﬂict has ceased and demonstrates how the provision and utilisation of healthcare services can alleviate some of this vulnerability. The voluntary decision to return ‘home’ ofﬁcially marks the end of IDP or refugee status; however, even when people …	Medium
Khanal, V. L., A. H. da Cruz, J. L. Karkee, R. (2014).	Factors associated with non-utilisation of health service for childbirth in Timor-Leste: evidence from the 2009-2010 Demographic and Health Survey.	Women	This study investigated factors affecting the non-utilisation of health service for childbirth in the aftermath of the independence conflict.	Study utilised the dataset from the Timor-Leste DHS 2009-2010. It was the second demographic and health survey conducted in the country as part of the Global Measure DHS involving more than 50 countries. The Childrenrecodedata set which included place of delivery within the last five years was used. Of the 9,828 childbirths recorded in the survey All statistical analyses were performed using the …	The binary outcome variable was “non-utilisation of health facility for childbirth”, with home delivery coded as 1 and facility delivery coded as 0. Four components reflecting service quality: weight, blood pressure, urine sample and blood sample being taken.	Quantitative	Three quarters of the Timorese mothers did not utilise health facility for childbirth. Non-attendance of ANC was positively associated with non-utilisation of health facility for childbirth, whereas receiving more components of ANC service had the opposite effect. Women residing in rural areas were almost three times more likely not to utilise health facility for childbirth than their urban count…	high
Kim, Y. D. J., Y. H. Caso, V. Bushnell, C. D. Saposnik, G. (2017).	Countries with women inequalities have higher stroke mortality.	Women	Investigated whether differences in women’s rights or gender inequalities were associated with stroke mortality at the country-level. Underlying explanation may be that gender inequality covering women’s legal rights or socioeconomic status is associated with women’s health outcomes.	Ecological design Data sources: indice of women's status by country level Stroke mortality and country income level Stroke mortality in women and men were obtained from the WHO.	Primary outcome measure: female-to-male stroke mortality ratio. Secondary outcome measure was: mortality rate per 100,000 in each sex group. The country income level and geographic location were determined based on the World Bank deﬁnitions.	Quantitative	Of the 50 indices examined, lower access to job opportunities or opening a bank account, lack of domestic violence legislation, and inequalities in property ownership rights were associated with higher stroke mortality rate in women. This may suggest certain women’s rights may have a stronger association with stroke outcomes. Study suggests a consistent association between women’s rights inequali…	Medium
Kirkby, K., Galappaththy, G. N. L., Kurinczuk, J. J., Rajapakse, S., & Fernando, S. D. (2012).	Knowledge, attitudes and practices relevant to malaria elimination amongst resettled populations in a post-conflict district of northern Sri Lanka.	Internally Displaced Persons	Malaria-related knowledge, preventative methods and treatment-seeking behaviours were investigated in a post-conﬂict district of Sri Lanka in order to guide the development of components of malaria interventions and to support future programme evaluation.	Households (n=300), selected proportionately from the four Divisional Secretariat Divisions (DSD) based on population size. Each DSD is divided into Grama Niladhari (GN) divisions, which is the lowest administrative area, and a random cluster sampling method was used to select villages within GN divisions, after which every third household was chosen for interview until the village quota was comp…	Malaria-related knowledge, preventative methods and treatment-seeking behaviours	Quantitative	Having had malaria was not linked to a signiﬁcantly higher knowledge of symptoms and faster treatmentseeking time. Resettlement of displaced individuals back to the post-conﬂict zone could potentially create cohorts of immunologically naïve individuals in the region; early diagnosis of malaria in such individuals is of paramount importance. Accessibility to health care is likely to improve in the…	Medium
Kruk, M. E. F., L. P. Anglin, G. A. Waldman, R. J. (2010).	Rebuilding health systems to improve health and promote statebuilding in post-conflict countries: A theoretical framework and research agenda. Social Science & Medicine, 70(1), 89-97. doi:10.1016/j.socscimed.2009.09.042	Not clearly defined	Early reconstruction of a functioning, equitable health system in countries recovering from conflict as an investment with a range of benefits for post-conflict countries. Development of both a theoretical framework and a research agenda	Descriptive/Narrative The paper has three parts. First, its discusses how investing in the health system can re-establish and sustain delivery of essential health services and why such investment is required to effectively reduce mortality and morbidity. Second, it explores how careful design of health system building blocks—including the regulatory framework, resource allocation, financing, pack…	Improved access to quality, reliable health services for priority health problems Enhanced social solidarity and cohesion Greater confidence in government and support for social contract Stronger government capacity to administer public programs	Qualitative	Building a practice of rights-based approaches to health systems has particular resonance in post-conflict settings. In most post-conflict countries, fledgling ministries of health frequently do not have the capacity to provide a full range of health services for the population, but they can play a crucial role in coordinating development partners and ensuring that the operation of the health sec…	High
Kyamusugulwa, P. M. H., D. Jacobs, C. (2018).	Accountability mechanisms in community-driven reconstruction in eastern Democratic Republic of Congo.	The research participants included committee members, elected team members and members of CBOs. Some people were interviewed several times. At the chiefdom level, interviews were also conducted with the local administrator based in Luhwindja. Nine staff members of the Tushiriki programme working in the study area were also interviewed.	Accountability mechanisms in the Tushiriki community-driven reconstruction programme in eastern Democratic Republic of Congo.	Data were drawn from in-depth qualitative fieldwork conducted by the first author from 2008 to 2010 during the Tushiriki programme. 36 FGDs and 50 individual interviews, as well as observations of general assemblies, training sessions, reconstruction activities, and elections. .	After an initial analysis of the full set of data from the 29 villages, three cases have been selected for this article. The case studies reveal how these accountability mechanisms worked in practice in the Tushiriki programme. The cases represent similar processes found in the other areas, and the analysis partly draws on the dataset of all villages.	Qualitative	People could obtain information in more informal ways if they felt they needed this. In the small communities where Tushiriki was implemented, neighbours often sit together at the end of the afternoon and topics concerning the project could be brought up in a natural way. As VDC members were often close to the community leaders, their words were often respected. Community-based organisations as w…	Medium
Luitel, N. P. J., M. J. D. Sapkota, R. P. Tol, W. A. Kohrt, B. A. Thapa, S. B. Komproe, I. H. Sharma, B. (2013).	Conflict and mental health: a cross-sectional epidemiological study in Nepal.	Three districts of Nepal (Chitwan, Tanahu and Dang), representing the central, western and mid-western regions, respectively. Samples were drawn from ﬁve village development committees (VDCs) / municipalities proportionate to the relative total adult population of each selected VDC/municipality in each district, were purposively selected based on: (1) rural versus urban areas, (2) extent of being…	Identify prevalence rates of mental health problems, factors associated with poor mental health and protective and risk factors in a in post-conﬂict rural Nepal to inform subsequent program development.	Epidemiological Cross-sectional study conducted among 720 adults in 2008. A three-stage sampling procedure was used following a proportionate stratiﬁed random sampling strategy. Information on socio-demographic, economic characteristics and impact of violence was collected from ﬁeld research assessors, local organizations and published reports. Qualitative: Focus group discussions (FGD) (N = 36) …	Outcome measures included four standardized instruments: World Health Organization Disability Assessment Scale-II (WHODAS-II), Beck Depression Inventory (BDI), Beck Anxiety Inventory (BAI), and PTSD—civilian version (PCL-C). Study also used locally constructed instruments to measure mental healthrelated problems not covered in existing instruments to identify participants’ perceptions of the impa…	Mixed Methods	Mental health problems are reported to vary widely among populations exposed to mass conﬂict and displacement. Both methodological and contextual factors are reported to be major contributing factors in the variability of prevalence across epidemiological study. The prevalence rates of depression and anxiety in the sample are high compared to epidemiological studies in high-income settings and co…	Medium
Luta, X. D., T. (2013).	Kosovo-Serbs' experiences of seeking healthcare in a post-conflict and ethnically segregated health system.	Eight men and three women were interviewed. Their ages ranged from 27 to 61 years. Six interviewees were married and had children; four were single and one widowed with three children. Educational attainment varies between completion of elementary school (2), completion of high school (5), completion of nursing school (1) and a university degree (1).	Experiences of seeking healthcare in a post-conﬂict and ethnically segregated health system. Exploring Kosovo-Serbs’ experiences of the formal healthcare system.	A qualitative study design. Eleven semi-structured interviews were conducted in November, 2010. The study used a phenomenological approach to collect and analyze data as it has the potential to provide thick descriptions and explore the lived experiences of the concerned individuals (Bryman and Burgess 1999).	Diverse aspects of Kosovo-Serbs’ experiences with formal healthcare were captured through questions relative to: (a) conditions and circumstances of deciding formal health system use (b) use of the formal health system (c) encounters with formal healthcare system doctors (d) formal/ informal barriers and facilitators in the formal healthcare system.	Qualitative	Kosovo-Serbs, who seek healthcare in the post-conﬂict and ethnically segregated health system, overcome obstacles to access by establishing and developing relationships with Kosovo-Albanian doctors. These relationships are enhanced by two processes, i.e., longitudinal care and consultation experiences, which in turn result in depth of the patient–doctor relationship. In the present study, the dep…	Low
Maclure, R. D., M. (2009).	Reconstruction versus transformation: Post-war education and the struggle for gender equity in Sierra Leone.	Girls and Women Post conflict Sierra Leone	Post-war government of Sierra Leone and numerous international and national organizations have championed the expansion of girls’ education as a priority of educational reconstruction. An assumption that out of the ashes of a destroyed school system will emerge a reformed institutional phoenix capable of facilitating women's empowerment.	Descriptive/Narrative	Some quantitative targets such as the numbers of schools built, teachers hired, and students enrolled	Qualitative	Post-war educational reconstruction can incorporate new curricula and pedagogical practices that are sensitive to children's war-time experiences and help to strengthen their confidence and self-esteem. It is also widely assumed to be a potentially transformative process that can address fundamental social inequities and injustices (Pigozzi, 1999, Seitz, 2004). Yet despite the extraordinarily rap…	Medium
Maconachie, R. H., G. (2016).	Re-Thinking the Child Labor "Problem" in Rural sub-Saharan Africa: The Case of Sierra Leone's Half Shovels.	The small mining village of Bandafayie in Kono District proved to be an ideal study site for exploring the role that children assume in artisanal and small-scale gold mining activities, how this work contributes to their livelihoods and how it features in their plans to secure a better future. Local residents, community leaders, school teachers, and NGO staff were also consulted to develop a rich…	The role that child labor plays in negotiating household poverty in rural Sierra Leone.	Semi-structured interviews were carried out with 40 child miners under the age of 15 and, where possible, their parents.	collected views of children	Qualitative	This article has illustrated how children’s participation in ASM in rural Sierra Leone is playing a fundamental role in alleviating household poverty and enhancing their livelihood opportunities. A necessary and obvious starting point is to debate the applicability of the ILO material and its stance, and to recognize that post-conflict settings are unique and are in even less of a position to emb…	Low
Mugisha, J. M., H. Wandiembe, P. Kinyanda, E. (2015).	Prevalence and factors associated with Posttraumatic Stress Disorder seven years after the conflict in three districts in northern Uganda (The Wayo-Nero Study).	Three districts in northern Uganda: Gulu, Amuru and Nwoya. Respondents were aged 18 years and above and were randomly selected at community level. A total of 2400 respondents were interviewed using a structured questionnaire in the three study districts.	Accurate data on its (PTSD) prevalence and the associated risk factors to facilitate public mental health planning. Comorbidity of PTSD with other common mental health conditions in three districts in post conflict northern Uganda. Associations of socio-demographic factors, trauma related variables and the outcome of PTSD.	Follow-up interviews were carried out with an additional 20 child miners in January 2013. A community survey was part of a baseline study for a project delivering a novel community-based intervention to increase access to mental health services in post-conflict northern Uganda. Respondents were selected through a two-stage cluster sample, stratified on the sub-counties. The intervention uses surr…	A structured questionnaire consisting of various standardized assessment tools previously employed in the Ugandan context by one of the investigators was used in this study. The key sections of the study questionnaire were: (1)Socio-demographic factors: sex, age, marital status, highest educational attainment, religion, and employment status (food security and negative life events index, adverse …	Quantitative	The major finding in this study is that the burden of PTSD in the study communities is high. And, public mental health programs that are well coordinated should respond to the high prevalence of PTSD in the study communities. Reducing the burden of mental disorders including PTSD is vital since mental disorders can interfere with the normal functioning and productivity of community members.	Medium
Najafizada, S. A. L., R. Bourgeault, I. L. (2014).	Community health workers of Afghanistan: a qualitative study of a national program.	A total of 25 CHWs, 9 CHW supervisors, 4 CHW trainers, 6 health facility and implementing organization managers, and 11 policy makers were interviewed.	Basic Package of Health Services to provide services to the majority rural population; its specific focus is on women and children. aim to: 1) describe the CHW program, 2) explore the gender dynamics of the workforce, and 3) identify facilitators and challenges to the program.	A descriptive, exploratory, qualitative design was chosen to examine the CHW program in post-conflict Afghanistan. Data for this study included policy and administrative documents, in-depth interviews with policy makers and health managers, and in-depth interviews and focus groups with CHWs and community members. A mix of purposive and convenience sampling methods were used for the in-depth inter…	Study involved an analysis of policy and administrative documents, in-depth interviews and focus groups, and non-participant observation.	Qualitative	Almost all CHSs and health managers stated that women were better at CHW services for (1) the focus of the program on maternal and child health, (2) women’s availability and keenness for the CHW program, and (3) women’s ‘natural’ caring proclivities. Women’s interest in participating in the CHW program derives from the advantages it provides, especially for rural women. Community involvement: is …	Medium
Palmer, J. J. K., A. H. Surur, E. I. Checchi, F. Jones, C. (2014).	Changing landscapes, changing practice: negotiating access to sleeping sickness services in a post-conflict society.	Internally Displaced Persons	A particular example of medical care in context: screening for human African trypanosomiasis among the displaced populations inhabiting post-conflict Nimule, South Sudan, between 2005 and 2010.	Using an ethnographic approach and a combination of qualitative and quantitative methods. Qualitative Reviewed: Merlin human African trypanosomiasis (HAT) programme documents, documents from MSF given to Merlin between 2004 and 2010, and wider published and grey literature on HAT and medical service delivery during Sudan's civil wars. Fieldwork including: 33 patient case studies of HAT treatment-…	Draws insight from the testing experiences and expectations of patients, as well as our observations of the evolving configuration of service delivery in this humanitarian programme, to understand: (i) why, contrary to expectations, Dinka people were more likely to test for and be detected as cases of HAT than Madi; and (ii) what influence the programme had on differential HAT treatment-seeking a…	Mixed Methods	Through an evolving experience of ill health, Dinka IDPs therefore appear to have learned to define new categories of illness which reflected the diagnoses available to them in humanitarian health programs through a process of schismogenesis, by which increased consciousness about a problem creates increased demand for a solution. These data suggest a serious programmatic deficiency in ensuring a…	Medium
Pavlish, C. H., A. (2009).	Displaced persons' perceptions of human rights in Southern Sudan.	Displaced persons, Government officials and Community -based organizations in Southern Sudan.	Local perspectives on human rights. Incorporating community perspectives into programme planning, nurses can help develop respectful, ethical and responsive practices and programmes to improve women’s health.	Focus groups and key informant interviews were conducted in an ethnographic study among displaced persons, government officials and community-based organizations in Southern Sudan: a local community health worker recruited potential focus group participants by inviting community members to attend a focuseddiscussion on human rights. Semi-structured interview & FGD. A slightly different interview …	After initial open, inductive coding of transcribed research text, data were separated into five categories: human rights definitions, abuses, structures, facilitators and barriers.	Qualitative	Because specific human rights directly influence many social determinants of health, improving human rights advances people’s health. Important aspects of a rights-based approach to health and development include: accountability, empowerment, participation, non-discrimination and attention to vulnerable populations. Inadequate access to affordable services such as health care was also described a…	Medium
Pereira, S. M. B., I. du Toit, R. Ramke, J. (2012).	Improving access to eye health services in rural Timor-Leste.	Covalima district, 60.000 inhabitants. 1405 people received vision screening and 777 spectacles were dispensed. Almost half were female.	Implementation and evaluation of an innovative district-based outreach service.	Baseline and ongoing data were collected on patients assessing eye services at the hospital (routine monthly reports).	Data collected over the first year of operation were examined and included: services provided, spectacles dispensed, health promotion activities conducted and the costs of providing these. The OECD evaluation framework was used to assess if the outreach program met the criteria of relevance, effectiveness, efficiency and sustainability.	Qualitative	The positive outcomes were achieved following an incremental, little steps approach including: ongoing support and regular monitoring, with a monthly visit or phone call from the project coordinator were also critical to ensure service quality and to maintain motivation of the Eye Care Nurse (ECN). Importantly, in addition to meeting the five evaluation criteria of relevance, effectiveness, effic…	Medium
Rivillas, J. C. R., R. D. Song, G. Martel, A. (2018)	How do we reach the girls and women who are the hardest to reach? Inequitable opportunities in reproductive and maternal health care services in armed conflict and forced displacement settings in Colombia.	Females affected by armed conflict were categorized into deciles (ten subgroups) and quintiles (five subgroups).	Assessment of inequalities in access to reproductive and maternal health services among females affected by forced displacement and sexual and gender-based violence in conflict settings in Colombia. This was accomplished through the following approaches: 1°) assessed the gaps and gradients in three selected reproductive and maternal health care services. 2°) analyzed the patterns of inequalities …	A cross-sectional analysis. Study used secondary data from 2005, 2010 and 2015 from the registries and cross-sectional nationally representative surveys with data disaggregated at the sub-national level, available on the Information System for Social Protection. Quantitative: -Estimated the slope index of inequality (SII) by regressing the rates of females affected by conflict on the correspondin…	Three types of data were used to quantify inequalities: i) health outcomes (relating to rates of female affected by conflict); ii) information about access to reproductive and maternal health care services to provide a social dimension that allows ranking the population from worst-off to better off throughout the levels of access, and iii) data on population size (number of women and girls in who…	Mixed Methods	The inequality changed substantially between 2005 and 2015, with absolute inequality falling from -15.5 to -3.4 for unmet needs in family planning and from -14.5 to -4.5 for unmet needs in skilled birth attendance. -1.3 to 0.9 for unmet needs in family planning, - 1.4 to 1.6 for unmet needs in antenatal care, Relative inequality has remained stagnate for unmet needs in births attendance for the e…	Medium
Schlecht, J. R., E. Babirye, J. (2013).	Early relationships and marriage in conflict and post-conflict settings: vulnerability of youth in Uganda.	Two distinct populations in Uganda: Internally displaced persons in Mucwini transit camp in northern Uganda and Congolese refugees in the Nakivale refugee settlement in southwestern Uganda.	Factors contributing to early relationships and informal marriages in conflict and post-conflict settings.	18 FGDs conducted-nine in Mucwini among displaced Ugandans and nine in Nakivale among refugees from DR Congo, with a total of 133 participants. Nine key informant interviews in Mucwini and eight in Nakivale with community leaders, Ugandan educational officials, head teachers, health workers, legal officers, religious leaders, NGO staff engaged in youth programming, and UN staff overseeing youth p…	Focus group discussions explored circumstances, expectations, and goals of and for youth; perceptions related to dating, courtship, and marriage; the impact of conflict and displacement on these practices; and perception of existing and needed services. The key informants were purposively selected to discuss their observations and perceptions relating to marriage norms (including age at first mar…	Qualitative	This research has identified poverty, school drop-out, and lack of economic and social care taking as the main factors that have promoted early relationships and informal marriage in both settings studied. High rates of poverty and low access to ediucation are frequently associated with early marriage. Study respondents believed these had worsened in both settings as a result of conflict, potenti…	Medium
Schramm, S. K., F. O. Smedemark, S. A. Ovuga, E. Sodemann, M. (2016).	Gender and age disparities in adult undernutrition in northern Uganda: high-risk groups not targeted by food aid programmes.	Study was carried out within Gulu Health and Demographic Surveillance System (HDSS) of Gulu University, Uganda. All registered residents in Gulu Health and Demographic Surveillance System aged 15 years and older were considered eligible. There were 8137 people aged ≥15 years and eligible for the study. Of those, 5329 participated (51.3% of men and 79.6% of women). In total, 4986 people were inclu…	The prevalence and associated risk factors for adult malnutrition in the post‐conflict area of northern Uganda.	A cross‐sectional community survey was performed from September 2011 to June 2013. Trained field assistants collected anthropometric measurements and administered questionnaires with information on sociodemographic characteristics, food security, smoking and alcohol. Interviews and measurements were carried out in privacy, by a field assistant of the same sex as the participant. Food security was…	Anthropometric measurements (weight and height) Questionnaires with information on sociodemographic characteristics, food security, smoking and alcohol were administered. Nutritional status was classified by body mass index. Nutritional status was classified using body mass index [BMI (kg/m2)].	Quantitative	We found significant differences in sociodemographic and lifestyle characteristics between men and women. In rural post‐conflict population, we found marked gender and age differences in nutritional status; overall underweight was higher among men than women, with elderly and young men being more likely to be underweight. Overweight was virtually non‐existent in men and uncommon in women. The obs…	Medium
Slone, M. S., A. Lobel, T. (2013).	Helping youth immediately following war exposure: a randomized controlled trial of a school-based intervention program.	Participants were 179 adolescents (82 girls, 97 boys) aged 16.1–17.9 from grade 10 in two demographically similar high schools in Ashkelon in southern Israel. All 208 school students in the six classes across the two schools were eligible to participate in the study.	Study evaluates a school-based primary prevention intervention to promote adolescents’ coping in the immediate aftermath of war exposure. Study evaluated the efficacy of a school-based intervention program instituted at the point of the ceasefire.	Allocation to study conditions followed a two-step procedure: Two schools were selected for participation from four eligible highschools in Ashkelon. In each school, classes were randomly allocated to the intervention or control condition by an experimenter who did not have any prior knowledge of the features of the classes and was not acquainted with any school staff. In one school, three of the…	The two resilience factors promoted in the intervention program and assessed for pre- to post-test modification were mobilization of social support and self-efficacy.	Quantitative	Study findings indicated that adolescents in the intervention group showed an increased ability to mobilize support, whereas those in the control group exhibited significant decreases. This confirms not only the efficacy of the intervention in promoting strategies to support mobilization but also the process of decreasing support following the crisis. In addition, the intervention was effective i…	High
Somasundaram, D. S., S. (2013).	Rebuilding community resilience in a post-war context: developing insight and recommendations - a qualitative study in Northern Sri Lanka.	The Northern Sri Lanka in the first half of 2012, comprising Jaffna, Killinochchi, Mullaithivu and Vavuniya Districts.	The study attempts to understand the mental health and psychosocial problems faced by families and communities in the current realities of a post war context in northern Sri Lanka, analyze the risk and protective factors to recommend ways of addressing these needs based on expert consensus on best practice, our previous experiences gained during the war and after the tsunami, as well as findings …	A qualitative, ecological study using critical psychosocial ethnography. The study uses as its framework the ecological model of Bronfenbrenner with the micro, meso, exo and macro systems or the individual nested in the family nested in the community, focusing more at the family and community levels. Qualitative analysis of the data used ethnography, case studies, phenomenology, grounded theory, …	Undergoing extraordinary physical hardships like thirst, hunger, long marches, and lack of medical attention or shelter were experienced by most families and communities. These experiences were considered for the purpose of this study as norms for the population and placed under ‘Ordinary human suffering’. When these experiences caused observable behaviour or complaints of a psychosocial nature a…	Qualitative	Findings from the participation observations are reported under the headings: Individual:There were exceptional individuals (particularly youths) showing independence, mature personalities, adaptive coping mechanisms, flexibility, establishing and maintaining relationships, across other groups, socialization and networking skills; planning for their future and entrepreneurship. Family: many parti…	Medium
Spalj, S. P., D. Bozic, D. Kasaj, A. Willershausen, B. Jelusic, D. (2008).	Periodontal conditions and oral hygiene in rural population of post-war Vukovar region, Croatia in correlation to stress.	Study of 282 subjects between the ages of 15 and 70 years in the formerly military occupied territory of Vukovar region villages Lovas, Opatovac, Miklusevci, Tompojevci, Cakovci, Boksic and Berak was carried out in October 2003. The population was around 2800 inhabitants, and the sample was 10% of the population.	The attempt to compare periodontal conditions and oral hygiene habits of people in post-war Vukovar area with respect to stress conditions and data before the war, as well as with the contemporary data in the Croatian capital Zagreb.	A cross-sectional study. Subjects were asked to complete a questionnaire which included nineteen questions. Clinical examination was performed using the Community Periodontal Index (CPI) probe, mouth mirror and dental examining light, and assessment was made according to the WHO criteria measuring Community Periodontal Index (CPI) and Loss of Attachment (LA), respectively.	A questionnaire which included nineteen questions: age, gender, marital status, place of birth, number of years living in place of examination, educational level, employment status, type of work (physical activity), mean income per member of household, tooth brushing frequency, dental visit frequency, smoking, alcohol consumption, stress, systemic diseases, toothbrush type used, frequency of repl…	Quantitative	The majority of the population (72%) did not know what periodontitis is. Subjects who knew what periodontitis is, had a higher severity of all forms of periodontal disease and attachment loss above 9mm, as well as a higher prevalence of deep pockets, but they did not have more excluded sextants from those who were not familiar with the term “periodontitis” (p<0.05). Specific socio-economic condit…	Low
Suarez, E. B. (2015).	Surviving juntas (together): lessons of resilience of indigenous Quechua women in the aftermath of conflict in Peru.	Women Study involved 151 Quechua women participants: 91 (60%) were from the city of Ayacucho, and 60 (40%) from three rural villages, with a mean age of 46.7 years. Inclusion criteria were Quechua women aged 25 years or older, who lived in the region of Ayacucho during the conflict at least part of the time. The age criterion was established to include only women who were at least 10 years old in…	Factors contributing to the resilience of indigenous Quechua women (n-151) in the aftermath of Peruvian armed conflict (1980-2000) to this need to explicitly examine both protective and risk factors of resilience of women in post conflict zones.	A cross-sectional survey design The validation process followed included back translations, focus groups with homologous participants and feedback from key informants and the advisory committee, the study used purposive sampling strategies	Resilience was measured by the 25-item Connor-Davidson Resilience Scale. General exposure to violence (GEV) was measured by the Harvard Trauma Questionnaire (HTQ) Part I. Current life stress was measured by the Life Stress Questionnaire (LSQ) (adapted from Holmes & Rahe, 1967) Sociodemographic variables included individual and social factors, such as: age, marital status, literacy, education, rel…	Quantitative	Regular participation in civic associations, and the migratory status of returnees after the confict, were associated with higher resilience. In contrast, low levels of education, unpaid occupations and experience of sexual violence during the con£ict were all associated with lower resilience. The lack of association of resilience scores with the extreme exposure to violence, multiple losses and …	Medium
Sugiura, Y. J., Y. S. Yasuoka, J. Jimba, M. (2010).	Rapid increase in Japanese life expectancy after World War II.	study analyzed the time trends of potential explanatory factors and used regression analysis with historical data from the Ministry of Internal Affairs and Communications. Historical Statistics of Japan during the period between 1946 and 1983.	Examination of the relationship between Japanese economic growth and life expectancy. Study hypothesizes that non-medical factors, in addition to medical factors, are associated with the rapid increase in life expectancy in Japan.	Study applied a time trend analysis between 1946 and 1983 using annual data from different governmental organizations to examine potential explanatory factors for the rapid increase in Japanese life expectancy. Annual data were collected on life expectancy, population, daily intake of energy and protein, height, the number of public health centers and public health nurses; enrollment rates in ele…	state of the economy, nutrition, and education as basic background variables of health outcomes. Legislation and community-based activities to reflect top-down and bottom-up health initiatives, respectively.	Quantitative	Enrollment rate in elementary schools, the number of health laws, and expansion of community-based activity staff were significantly associated with the increased life expectancy during the first decade after World War II. In addition to medical factors, non-medical factors applied across the country, particularly education, community-based activities and legislation were associated with the rapi…	High
Svoronos, T. M., R. J. Kruk, M. E. (2015).	Can the health system deliver? Determinants of rural Liberians' confidence in health care.	Study area was Nimba County, the largest of Liberia’s 15 counties and the second most populous. Study involved a three-stage representative rural cluster sample of households from Nimba County.	Evidence about the determinants of public confidence in health care and none in post-conflict settings. The determinants of confidence in obtaining needed health care in Liberia. Assessing the role of health system factors vs individual factors such as health need and self-efficacy.	A cross-sectional survey of 1435 adults in Nimba County, Liberia was conducted. Logistic regression models were estimated with reported ability to obtain needed health services for serious illness as the dependent variable, and demographics, health need, health system characteristics and informal health care as independent variables.	Data were collected at the household level, the village level and the health facility level. The household survey instrument focused on demographics, household assets, health status, traumatic experiences and health care utilization.	Quantitative	Having a clinic within a 60-minute walk, having basic inputs at one’s closest facility and having a traditional healer in one’s village—were not found to be significant. Poorer respondents were less likely to report feeling confident and more educated respondents expressed greater confidence, a finding that is consistent with the literature on the subject. Education may lead to better awareness o…	Medium
Tuncalp, O. F., I. S. Phillips, S. J. Williams, I. Sacko, M. Toure, O. B. Thomas, L. J. Say, L. (2015).	Conflict, displacement and sexual and reproductive health services in Mali: analysis of 2013 health resources availability mapping system (HeRAMS) survey.	Post-conflict setting Data from 1581 primary care facilities were analysed based on characteristics of these facilities. The majority of the facilities were part of the public sector (79.1 %), identified as basic community primary care facilities (CSCOM) (71.9 %), functional and intact (72.2 %) and with access to water (76.7 %).	Understanding the association between levels of conflict and displacement and the availability of SRH services in post-conflict Mali.	A nationwide rapid assessment employing Health Systems Availability Mapping System (HeRAMS) was conducted by the World Health Organization in partnership with the Ministry of Health in post-conflict Mali in 2013. HeRAMS survey was developed in response to the “lack of data for decision-making” during conflicts and humanitarian emergencies and mainly aims to systematically assess and monitor healt…	The main outcome variable was the availability of services, defined in two stages. Self-report by the facilities to determine whether the service fell within the facility's mandate. Other variables used were sector of the facility as registered under the government (private or public) and external support to the facility by non-governmental organizations, United Nations organizations or others de…	Quantitative	This suggests that those living in conflict areas, and many of those who are internally displaced, have poor access to essential SRH interventions.The results show that all of the services are more likely to be available in those areas with displaced populations compared to those in the zones under occupation. In terms of the main reasons for non-coverage of key services such as general clinical …	Medium
Aker, J. (2013).	Cash or Coupons? Testing the Impacts of Cash versus Vouchers in the Democratic Republic of Congo.	Primary data are household-level surveys conducted with 252 households before, during and immediately after the program. Supplemented these data with price data collected throughout the program period, administrative data from the primary cooperative distributing the cash transfer and monitoring data collected during the closed fairs where items were sold to voucher recipients. The program target…	Access to food and basic non-food items (NFIs) among internally displaced persons (IDPs) living in an informal camp. The first intervention, an unconditional cash transfer, was provided in three distributions over a sixmonth period. The results of a randomized evaluation of an unconditional cash transfer and voucher program in the Democratic Republic of Congo, a country that has been plagued by i…	This paper uses five primary datasets: first dataset is a household survey of 252 households in the camp. second dataset are a set of exit surveys at each voucher fair with specific questions on the ways in which program recipients spent their vouchers. third dataset is price data for over 25 products in the primary market in the area (Masisi Center) between September 2011 and March 2012. fourth …	The use of the cash transfer and vouchers, as well as measures of household well-being. The second main outcome is that the different transfer modalities did not have strong differential impacts on household well-being.	Mixed Methods	The cost breakdown shows that staff time represents the largest percentage of costs for both interventions, followed by transport and voucher printing and account-opening fees. These results suggest that the cash transfer program resulted in greater potential security to program recipients, with lower potential costs in terms of waiting time if households spread out the timing of seeking their tr…	Medium
Avdeenko, A. G., J., M.; (2012).	Community-Driven Development and Social Capital: Lab-in-the-Field Evidence from Sudan.	As of the end of 2012, 915 projects were completed, providing services to over two million people. These projects included extensive improvements and new construction of primary schools, health, water-supply and solar-electrification facilities and the training of midwives. A second component of the program aimed to develop capacity in areas of project management, community participation and empo…	The goal was to determine whether the program caused an increase in civic participation and social capital as was intended.	A randomized Impact Evaluation: survey team randomly selected twenty-four households in each of these twenty-four communities. Of the 576 households sampled for the survey 475 sent a representative to the games session. We gathered data on observed behavior in the games mentioned below from these 475 subjects.	Three games to measure subjects’ preferences for pro-social behavior: (1) willingness to share with the needy, (2) trust and trustworthiness, (3) willingness to contribute to a collective good, (4) attitudes toward risk, and (5) discount rates.	Quantitative	The survey measures shows a strong positive mean effect of the program on self-reported pro-social action and on respondents’ characterizations of social cohesion in their communities. Observed Behavior in Games: As in the other cases the point estimate ATT is negative, but statistically it is a precisely estimated zero. The results using the behavioral measures from games conducted in the labora…	Medium
Cilliers, J. D., O.; Siddiqi, B.;. (2015).	Can the wounds of war be healed? Experimental evidence on reconciliation in Sierra Leone.	Study includes over 2200 individuals in 200 villages. In a sub-sample of villages, we were able to survey respondents up to 31 months after the intervention. We also pre-registered our plan for analyzing all our outcomes to avoid the follies of fi shingout signi cant e¤ects (Casey et al. 2012; Humphreys et al. 2013).	Experimental evaluation of a community-level reconciliation effort in Sierra Leone, which emerged from a brutal civil war in 2003. Evaluation of a local-level reconciliation forums that are held in sections of 10 villages, and implemented by a NGO called Fambul Tok (FT) which means "Family Talk" in Krio.	Intervention study: study utilizes an analysis of covariance (ANCOVA) estimator in assessing all outcomes for which we have baseline data. This controls for the baseline value of the dependent variable.	Constructed a forgiveness scale from the Enright Forgiveness Inventory (EFI) which consists of 12 questions on a 4-point Likert scale. The second wave baseline included a subset of seven questions. This subset is used to form a pared down index which serves as a baseline control for second wave observations in ANCOVA specifications. For psychological wellbeing, three indices were aggregated for P…	Quantitative	This study shows that the reconciliation process also exerted negative psychological impacts, leading to greater trauma, anxiety and depression within the treated areas. These effects persisted for nearly three years after the reconciliation process was completed. The negative psychological effects are an important additional cost beyond the direct monetary cost of the reconciliation process and …	Medium
Humphreys, M. S. d. l. S., R.; van der Windt, P.;. (2013).	Social and Economic Impacts of Tuungane: Final Report on the Effects of a Community Driven Reconstruction Program in Eastern Democratic Republic of Congo.	Tuungane I worked for approximately four years in 1,250 war-affected villages with a beneficiary population of approximately 1,780,000 people. Tuungane covered vast territories throughout Eastern Congo, operating in four major regions (South Kivu Province, Maniema Province, and Haut Katanga and Tanganyika in Katanga province). The programs were implemented in about 4 years on average, with the fi…	The aims of the Tuungane program were: “to improve the stability and quality of life for communities in eastern DRC through structured, participatory, and inclusive collective action. to improve the understanding and practice of democratic governance, improve citizens’ relationships with local government, and improve social cohesion and thereby communities’ ability to resolve conflict peacefully.	The randomized selection of communities into Tuungane took place through a series of public lotteries. A research advantage of selecting communities in this way is that within each area there is good geographic balance In terms of the number of treated and control areas, minimizing the chances that treatment communities all end up clustered in one area and control communities in another. To asses…	Monitoring and auditing allowed us to gather measures on participation, accountability (To what extent did citizens try to oversee the actions of leaders or sanction them for misuse of funds?), efficiency (How effective are communities at managing funds or sharing information), transparency (Does budgetary information made available to leaders reach populations?), and capture (Who gets what?).	Mixed Methods	Tuungane was successful in implementing a large number of projects in the target areas. Overall, the results on the impacts of the program on the economic well-being and the socio-political attitudes and behaviors of the populations are surprisingly negative. While there is little evidence of adverse effects, the evidence for positive effects is scattered and generally weak. In the education sect…	Medium
Fearon, J., Humphreys, M., Weinstein. J (2008).	Community-Driven Reconstruction in Lofa County IMPACT ASSESSMENT.	In 2006, IRC launched a community‐driven reconstruction program in Lofa County, Liberia.	Community‐driven reconstruction (CDR), or community‐driven development (CDD) emphasizes the engagement of beneficiaries in the design and management of development projects, often by giving communities direct control over key project decisions. Community‐driven development is viewed widely as a mechanism for making development more inclusive, empowering the poor, strengthening governance, and enh…	Randomised Evaluation: the IRC randomly assigned 42 communities to receive the CDR program. These communities were selected from among 83 equally‐deserving and accessible “communities,” constructed from over 400 villages that were clustered together on the basis of preexisting ties and geography in order to facilitate program implementation. The lottery was conducted in a public place, with chief…	The research team gathered data in three waves: Waves I and II: Panel Survey -first wave of data collection: a baseline survey of 1702 households. -second wave of data collection: to find all households interviewed in the first wave, ultimately revisiting 1382 of the 1606 households surveyed two years earlier. -wave III: behavioural outcomes.	Mixed Methods	The levels of outcomes such as cohesion, democratic attitudes, or social acceptance, were very high both in treatment and control communities. The data are generally supportive of the following conclusions: • The CDR program had a measurable, positive impact on the level of community cohesion. Communities exposed to the CDR program appear better able to act collectively after the program’s comple…	Medium
King, E. (2013).	Can Development Interventions Help Post-conflict Communities Build Social Cohesion? The Case of the Liberia Millennium Villages.	The project sample included 16 randomly selected villages in Kokoyah (a total of 360 respondents), representing 10 percent of the villages in Kokoyah and roughly 10 percent of the households.	This paper evaluates the efforts of one international development intervention — the Kokoyah Millennium Villages Project (KMVP) to improve welfare and build social cohesion in post-conflict Liberia.	This study is based on a preliminary analysis of survey data from a quasi-experimental, difference in differences (DID) research design, and shows that social cohesion was already higher than anticipated before the project began. It employs a quasi- experimental, DID design,comparing the outcomes for individuals within project communities (the treatment group) with outcomes for individuals in mat…	Specific areas of focus are agriculture, health, education, water and sanitation, community development and local governance, while gender and youth serve as cross-cutting themes. Given these efforts, living in a project community may improve social cohesion, indicated by such measures as increased membership in community-based groups, increased collective action, improved trust among community m…	Quantitative	The results suggest the project increased some desirable measures of social cohesion, while not affecting undesirable outcomes. The KMVP had a positive and statistically significant effect on group membership, increasing the average number of groups in which respondents are members by 0.4. Although trust in national government declined in project and comparison communities, the decline was less i…	Medium
James D. Fearon, Macartan Humphreys, and Jeremy M. Weinstein (2009)	Can Development Aid Contribute to Social Cohesion after Civil War? Evidence from a Field Experiment in Post-Conflict Liberia	A CDR program implemented in 42 communities in Northern Liberia between September 2006 and February 2008. Baseline data record information on almost 6,000 household members living in the region in 1989. Of 1,500 individuals interviewed in the project, 25 percent still considered themselves internally displaced. The IRC tracked implementation of the CDR program over the course of 18 months	Can brief, foreign-funded efforts to build local institutions in fact have positive effects on local patterns of cooperation? The project attempted to build democratic, community-level institutions for making and implementing decisions about local public goods.	A randomized field experiment to evaluate the impact of a CDR project in northern Liberia. This model of support for participatory processes to enhance local public goods provision is now standard in post-conflict contexts, and is also a key component of donor-funded efforts to reduce poverty.	The data to assess the impact of the CDR program consisted of baseline and follow-up surveys and behavioral data collected from public goods games played by 1,979 randomly sampled individuals in the summer of 2008. The standard approach to measuring social cohesion involves surveying households to assess levels of trust, patterns of community activity, and the extent of associational life.	Mixed Methods	Although levels of social cooperation were high across all villages in the study sample, 71 percent of households contributed the maximum amount in treatment communities, while 62 percent contributed the maximum in control communities. Survey data show little difference in treatment and control communities in the extent to which people value the project or believe it will be of broad benefit to t…	Medium
Guarnizo-Herreño, C. C., Watt, R. G., Garzón-Orjuela, N., Suárez-Zúñiga, E., & Tsakos, G. (2019)	Health insurance and education: major contributors to oral health inequalities in Colombia.	This study aimed to quantify the magnitude of adult oral health inequalities in Colombia using different measures of people’s socioeconomic circumstances. Data were collected on a sample of 20 534 persons, of which 8042 were adults aged 20–79 years. This sample was limited for this analysis to 7877 individuals, after excluding those with incomplete data on the study variables.	Inequalities in severe untreated caries (≥3 teeth), edentulousness (total tooth loss) and number of missing teeth. Inequalities by education, income, area-level SEP and health insurance scheme were estimated by the relative index of inequality and slope index of inequality (RII and SII, respectively).	Population based cross-sectional analysis was carried out using data from the most recent oral health survey in Colombia, the 2014 ENSAB-IV, which provides information about clinical oral health, access to dental care and certain social determinants of oral health for children and adults up to 79 years of age.	Three oral health outcomes were analysed: (1) severe untreated caries (having ≥3 teeth with untreated carious lesions), (2) edentulousness (no natural teeth) and (3) number of missing teeth.	Quantitative	There were larger relative inequalities in severe untreated caries by health insurance scheme, with the uninsured having worse decay levels (RII: 2.57; 95% CI 2.11 to 3.13). For this outcome, a large RII was also observed by education with higher prevalence of severe untreated caries among adults with lower educational achievement (RII: 2.16; 95% CI 1.77 to 2.63). Relative inequalities were large…	High
Raven, J., Wurie, H., Idriss, A., Bah, A. J., Baba, A., Nallo, G., … Theobald, S. (2020).	How should community health workers in fragile contexts be supported: qualitative evidence from Sierra Leone, Liberia and Democratic Republic of Congo	Study setting was: Sierra Leone, Liberia and DRC. Study population consisted of: Participants for key informant interviews (Decision makers at national and provincial level, District-level managers, Facility and community-level managers) & Life history interview participants.	CHWs need support to contribute effectively to health programmes and promote health equity. This study present evidence from three fragile settings on managing CHWs, and synthesise recommendations for best approaches to support this critical cadre.	Study used qualitative research methods to explore the management of CHWs in the three settings. This generated in-depth and contextual information about CHWs’, managers’ and decision makers’ experiences and perceptions as well as exploration of reasons behind their answers through probing questions.	The study used three methods: document review and key informant interviews with decision makers and managers, life history interviews with CHWs in Sierra Leone and document review and key informant interviews only in Liberia and DRC.	Qualitative	CHWs’ interface role between communities and health systems is critical because of their embedded positionality and the trusting relationships they (often) have. Their challenges are aligned to those generally faced by CHWs but chronic fragility exacerbates them and requires innovative problem solving to ensure that countries and communities are not left behind in reforming the way that CHWs are …	Medium
Chiumento A, Rutayisire T, Sarabwe E, Hasan MT, Kasujja R, Nabirinde R, Mugarura J, Kagabo DM, Bangirana P, Jansen S, Ventevogel P. (2020)	Exploring the mental health and psychosocial problems of Congolese refugees living in refugee settings in Rwanda and Uganda: a rapid qualitative study	This study is part of the COSTAR project [Community-based Socio-therapy Adapted for Refugees] which will contextually adapt, implement, and evaluate a community-based group psychosocial intervention with Congolese refugees living in these settings.The two COSTAR study refugee settings are located 480 km apart: the Kyangwali refugee settlement in Uganda, and Gihembe refugee camp in Rwanda. Both se…	Mental health is impacted by a complex interplay of social determinants, which play out in unique ways in the social ecology of refugee settings. This rapid qualitative study explored the priority problems of Congolese refugees living in two settings in Uganda and Rwanda.	This is a rapid qualitative study which was conducted to understand the local prioritisation of problems facing Congolese refugees living in two refugee settings in Uganda and Rwanda. Thirty free list interviews were conducted in each setting, followed by 11 key informant interviews in Uganda and 12 in Rwanda.	Free list interview findings highlight priority problems of basic needs such as food, shelter, and healthcare access; alongside contextual social problems including discrimination/inequity and a lack of gender equality. Priority problems relating to mental and psychosocial health explored in key informant interviews include discrimination and inequity; alcohol and substance abuse; and violence an…	Qualitative	Findings reveal significant commonalities in the priority problems related to mental health and psychosocial wellbeing that are rooted in problems of social cohesion within refugee communities and between refugee and host communities. Study reveals that one consequence of living in situations of pervasive adversity caused by experiences of discrimination, inequity, and violence is poor mental hea…	Medium
Costenbader E, Zissette S, Martinez A, LeMasters K, Dagadu NA, Deepan P, et al. (2019)	Getting to intent: Are social norms influencing intentions to use modern contraception in the DRC?	The aim of this study was to measure the extent to which social norms influence intentions to use modern contraception. The majority of female survey respondents were 18 to 29 years of age, and most did not yet have any children with their current partner. In contrast, half of the male respondents were over age 29 and were more educated than the female respondents, with 88% having completed highe…	In the DRC, rates of modern contraceptive use among all women remain very low at only 10.3% as of 2017 and unmet need remains high at 40.0%. Identifying and working to modify social factors which perpetuate gender inequities and GBV will be critical to achieving improvements in FPRH in the DRC.	This study utilizes a prospective, experimental, two group, pre-/post-test design.	Four distinct social norms constructs: two related directly to FP use and two related to household gender equity. Seven social norms items that asked about injunctive FP norms (i.e., perceived approval of FP use) loaded onto the first construct, and two items designed to discern descriptive norms of FP use (i.e., perceptions of the prevalence of FP use in the congregation among NMCs and FTPs) loa…	Mixed methods	Through structural equation modeling, we found that social norms influence intentions to use modern contraception overall, but that normative influence varies by gender. In the DRC context of heightened GBV and widespread religiosity, more positive social and gender norms need to be promulgated to facilitate improved social acceptance of contraceptive use; churches and faith leaders will be criti…	Medium
Meyer, C., Evans, D., Soucat, A., Dkhimi, F., Akweongo, P., Kessy, F., Maurer, J., Ooms, G. and Stoermer, M. (2018)	Leaving no one behind? Reaching the informal sector, poor people and marginalised groups with Social Health Protection, Journal of Poverty and Social Justice, vol 26, no 3, 459–65, DOI: 10.1332/175982718X15361436867390	No clearly defined	The Geneva Health Forum conference reviewed country experiences and innovative approaches to ensuring that poor and/or marginalised groups are not left behind on the path to UHC.	The workshop discussed topic specific presentations supported with relevant literature, country experiences and innovative approaches to ensuring that poor and or marginalised groups are not left behind on the path to UHC28/12/2020 Presentations and discussions held during the workshop made it possible for lessons to be drawn from the most promising experiences which are relevant to the developme…	Leaving no one behind’ focused on three thematic areas, namely, equity and reaching vulnerable groups, governance and accountability, and resource pooling and management.	Qualitative	Social epidemiology and equity should be key considerations in decisions regarding which services to cover, with priority being given to so-called ‘diseases of the poor’ as compared to ‘diseases of the rich’. Whichever approach is taken, priority must be given to providing people-centred, quality health services across the continuum of care, notably at the primary health care level, and including…	Medium
Doherty, S., Hulland, E., Lopes-Cardozo, B., Kirupakaran, S., Surenthirakumaran, R., Cookson, S., & Siriwardhana, C. (2019).	Prevalence of mental disorders and epidemiological associations in post-conflict primary care attendees: a cross-sectional study in the Northern Province of Sri Lanka. BMC psychiatry, 19(1), 83.	A structured interview was conducted with internally displaced adults attending 25 randomly selected primary care facilities across all districts of Northern Sri Lanka (Jaffna, Mannar, Mullaitivu, Vavuniya).	Prevalence of mental health disorders (MHDs) at the primary care level in post-conflict areas within the Northern Province of Sri Lanka is unknown. This study aimed to carry out an epidemiological survey to estimate prevalence of MHDs among adults attending primary care facilities located in all five districts (Jaffna, Mannar, Mullaitivu, Vavuniya, Kilinochchi) of Northern Province, Sri Lanka.	Epidemiological Cross-sectional study	Participants were screened for depression, anxiety, psychosis, PTSD, and somatoform symptoms.	Mixed methods	The prevalence rate for any mental health disorders (MHDs) was 58.8%, with 42.4% screening positive for two or more disorders. Anxiety prevalence was reported at 46.7%, depression at 41.1%, PTSD at 13.7%, somatoform symptoms at 27.6% , and psychosis with hypomania at 17.6%. Results highlight unmet mental health needs in the region and the necessity of Phase Two implementation: to train primary ca…	Medium
Cuartas Ricaurte, J., Karim, L.L., Martínez Botero, M.A. et al. (2019)	The invisible wounds of five decades of armed conflict: inequalities in mental health and their determinants in Colombia. Int J Public Health 64, 703–711 (2019). https://doi.org/10.1007/s00038-019-01248-7	Data for this study came from the 2015 Mental Health Survey of Colombia (ENSM). The total number of interviewed individuals aged 18 and above was 10,870. Due to item non-response, the present study included 10,853 individuals with complete information.	The relation between exposure to the armed conflict and violence with mental health disorders in Colombia and the extent and determinants of socioeconomic inequalities in mental health related to differential exposure to the conflict and violence.	Regression and decomposition analyses were used in combination with the 2015 nationally representative Mental Health Survey (N = 10,853).	Mental health disorders were assessed using the Self-Reporting Questionnaire (SRQ 20) while socioeconomic status was assessed by a Multidimensional Poverty Index (MPI) (van der Westhuizen et al. 2016).	Quantitative	Victims of the armed conflict have 1.74 times higher odds (p < .05) of suffering mental health disorders compared to non-victims. Differential exposure to the armed conflict among lower socioeconomic groups explains 86% of total inequality in mental health disorders. Over five decades of internal armed conflict have led to widespread trauma, among not only victims, and one of the highest numbers …	High
Kienzler, H., & Sapkota, R. P. (2020).	The long-term mental health consequences of torture, loss, and insecurity: a qualitative study among survivors of armed conflict in the Dang District of Nepal. Frontiers in psychiatry, 10.	Participants were adult male and female survivors of torture and violence during the Maoist Conflict. They were purposively recruited by combining criterion and snowball sampling approaches. Criteria for inclusion were being over the age of 18 years, having been directly affected by the Maoist Conflict, and being a resident of the Dang district.	Inequalities persist despite the fact that the Maoist Conflict is believed to have emerged from and sought to change extant poverty, unequal division of wealth, and ethnic, regional, and caste discrimination in the country. This article sets out to explain how Nepalese survivors of violence perceive their wellbeing and mental health, search for help and construct their health care pathways and th…	Semi-structured interviews were carried out with 25 people (14 men, 11 women) aged 30 to 65 in Dang district in 2013. Data were collected through semi-structured interviews and observations carried out during and after interviews of interactions between household members and living standards.	Participants were interviewed about their war experiences and present-day economic and social situations.	Qualitative	The major complaint was directed at the unfair distribution of aid which favored influential families, people with “connections” or those with ties to particular political parties. The resulting inequalities were experienced as stressful and as negatively impacting on people’s sense of wellbeing. The findings further highlight the importance of designing interventions and support mechanisms that …	High
Roseboom TJ (2020)	Why achieving gender equality is of fundamental importance to improve the health and wellbeing of future generations: a DOHaD perspective. Journal of Developmental Origins of Health and Disease 11: 101–104. https:// doi.org/10.1017/S2040174419000734	Not clearly defined	The need for a better insight into the complex adaptive interactions between various societal and human factors contributing to gender inequality and find approaches that take this complexity into account. The author argues that as long as women are more often confronted with poverty, violence, and mental health problems and if they continue to have less access to good quality food and education,…	Not specified	Not clearly defined	Qualitative	The effects of poverty on children’s nutrition, growth, development, and health are substantial and are observed in every setting. Epigenetic studies have shown that prenatal exposure to violence leaves lasting epigenetic marks on the glucocorticoid receptor that can still be detected 10–19 years later. Education of girls has a measurable impact on their own and their children’s health outcomes. …	Medium
