# Supplementary material for: Health inequalities in post-conflict settings: A systematic review
Source: PLoS One. 2022 Mar 14;17(3):e0265038. doi: 10.1371/journal.pone.0265038 (PMC8920275; doi:10.1371/journal.pone.0265038)
Supplement: S2 Table — (XLSX) [file pone.0265038.s004.xlsx]

## Sheet: Sheet1
S2 Table. Characteristics of studies included (n=62)
Geographic region N
Asia-Pacific	5
Europe	5
Central America and the Caribbean	1
South America	4
Sub-Saharan Africa	27
Russia & Eurasia	1
South Asia	7
Middle East & North Africa	6
Other	6
Publication type N
Qualitative	22
Quantitative	24
Mixed methods	16
Study Quality N
High	17
Medium	37
Low	8
Study population N
Children	7
Women	10
Civilian Population	30
Internally displaced persons	8
People with symptoms of mental illness	7
