# Supplementary material for: Health inequalities in post-conflict settings: A systematic review
Source: PLoS One. 2022 Mar 14;17(3):e0265038. doi: 10.1371/journal.pone.0265038 (PMC8920275; doi:10.1371/journal.pone.0265038)
Supplement: S3 Table — (XLSX) [file pone.0265038.s005.xlsx]

## Sheet: Sheet1
S3 Table. Approaches aimed at addressing health inequalities
Authors and Year	Topic	Study population	Post-conflict zone.	Interventions to reduce health inequalities
Blandon, E. Z. K. et al (2017).	Breaking the cycles of poverty: Strategies, achievements, and lessons learned in Los Cuatro Santos, Nicaragua, 1990-2014. Glob Health Action, 10(1), 1272884.	Civilian population	Nicaragua	The lessons learned underline the importance of a bottom-up approach and local ownership of the development process, the importance of the collection of local data for monitoring and evaluation, and the importance of multi-dimensional local interventions to break the cycles of poverty.
Dunleavy, K. et al (2007).	Physical therapy education and provision in Cambodia: A framework for choice of systems for development projects. Disability and Rehabilitation, 29(11-12), 903-920.	Civilian population	Cambodia	Of all approaches, CBR has the strongest ‘for the people’ drive, with equality of rights for PWD and their integration into the mainstream of community life being a major component of the approach. The choice of system may be best served by a combined approach with different systems being more appropriate at different stages of recovery post conﬂict or in progressive development support.
Edward, A. O.-B. et al (2015).	Enhancing governance and health system accountability for people centered healthcare: an exploratory study of community scorecards in Afghanistan. Bmc Health Services Research, 15.	Civilian population	Afghanistan	If executed through the ongoing mechanisms of community based healthcare, the CSC can prove to be a valuable tool, toward instituting accountability measures for health system performance as it facilitates the flow of information between citizens and service providers, as evidenced in Vietnam and other African countries. Enhancing community participation and accountability through these complemen…
Glass, N. R., P et al (2012).	A Congolese-US participatory action research partnership to rebuild the lives of rape survivors and their families in eastern Democratic Republic of Congo. Global Public Health, 7(2), 184-195.	Civilian population	Democratic Republic of Congo	When women have a role in the decision-making over household economics, the children in the household are healthier and more likely to attend school (Hyder et al. 2005). Thus, an important opportunity exists to provide a microfinance programme, but also to use the microfinance programme as a mechanism to provide information to household members on gender equity, women’s safety and human rights, a…
Kelly, J. D. B. et al (2013).	Housing equity for health equity: a rights-based approach to the control of Lassa fever in post-war Sierra Leone. Bmc International Health and Human Rights, 13.	Civilian population	Sierra Leone	Incorporating economic components into public health interventions is increasingly recognized as essential for effectiveness across disciplines of global health. For Sierra Leone, the housing structural changes would be added to components of education, rodent control, and improved community hygiene as part of an integrated pest management program.
Kruk, M. E. F. et al (2010).	Rebuilding health systems to improve health and promote statebuilding in post-conflict countries: A theoretical framework and research agenda. Social Science & Medicine, 70(1), 89-97.	Not clearly defined	Not clearly specified	Ministries of Health can contract with NGOs to provide services but should be responsible for the formulation of health policies ranging from the development of the Basic Package of Health Services to developing human resources to tending to the financial aspects of health governance (Sabri, Siddiqi, Ahmed, Kakar, & Perrot, 2007). In this way, the Ministry of Health can be a steward of the health…
Najafizada, S. A. L. et al (2014).	Community health workers of Afghanistan: a qualitative study of a national program. Confl Health, 8, 26.	Civilian population	Afghanistan	Community health workers (CHW) program has increased access to the primary health care services in rural Afghanistan. Increase in access to primary health care has been shown in other countries with national CHW programs, such as Ethiopia, Iran, Pakistan, and Brazil.
Pavlish, C. H., A. et al (2009).	Displaced persons' perceptions of human rights in Southern Sudan. International Nursing Review, 56(4), 416-425.	Internally displaced persons	South Sudan	Important aspects of a rights-based approach to health and development include: accountability, empowerment, participation, non-discrimination and attention to vulnerable populations. Good governance and respect for human rights not only reinforce each other but also influence people’s health.
Rivillas, J. C. R. et al (2018)	How do we reach the girls and women who are the hardest to reach? Inequitable opportunities in reproductive and maternal health care services in armed conflict and forced displacement settings in Colombia. Plos One, 13(1).	Women	Colombia	Although small inequalities remain in the three assessed health care services, failure to provide reproductive and maternal health care services to females affected by forced displacement and sexual and gender-based violence in conflict settings undermines the goal of universal health coverage within the country.
Slone, M. S. et al (2013).	Helping youth immediately following war exposure: a randomized controlled trial of a school-based intervention program. J Prim Prev, 34(5), 293-307.	People with symptoms of mental illness	Israel	Study findings provide validity for the effectiveness of the intervention in promoting its two targeted resilience factors of mobilization of support and self-efficacy, and reinforce the importance of implementing these interventions during ceasefire periods. These findings suggest the need to apply interventions to general populations of children in war conditions at the earliest possible time p…
Sugiura, Y. J. et al (2010).	Rapid increase in Japanese life expectancy after World War II. Bioscience Trends, 4(1), 9-16	Civilian population	Japan	Lessons from Japan’s experience demonstrate the importance of deploying a multi-sector vision, within a nationwide system, and a strategy targeting long term impacts in a country by decision makers at various levels who are focused on vertical health issues. Post-war Japan exemplifies how compulsory education, political commitment and community initiative, rather than national income improved hea…
Svoronos, T. M. et al (2015).	Can the health system deliver? Determinants of rural Liberians' confidence in health care. Health Policy and Planning, 30(7), 823-829.	Civilian population	Liberia	Education may lead to better awareness of where to seek care and what conditions require health care, but education may also be linked to self-efficacy within the care setting itself, such as discussing care options with facility staff and insisting on receiving adequate care. There is existing evidence of this link between self-efficacy, education, and care-seeking behaviour and our findings are…
Chiumento A. et al. (2020)	Exploring the mental health and psychosocial problems of Congolese refugees living in refugee settings in Rwanda and Uganda: a rapid qualitative study	People with symptoms of mental illness	Rwanda and Uganda	Study reveals that one consequence of living in situations of pervasive adversity caused by experiences of discrimination, inequity, and violence is poor mental health and psychosocial wellbeing. This understanding reinforces the relevance of feasible and acceptable intervention approaches that aim to strengthening familial and community-level social relationships, building upon existing communit…
Meyer, C., et al. (2018)	Leaving no one behind? Reaching the informal sector, poor people and marginalised groups with Social Health Protection, Journal of Poverty and Social Justice, vol 26, no 3, 459–65.	Civilian population	Not clearly specified	Social epidemiology and equity should be key considerations in decisions regarding which services to cover, with priority being given to so-called ‘diseases of the poor’ as compared to ‘diseases of the rich’. Whichever approach is taken, priority must be given to providing people-centred, quality health services across the continuum of care, notably at the primary health care level, and including…
Doherty, S., et al. (2019).	Prevalence of mental disorders and epidemiological associations in post-conflict primary care attendees: a cross-sectional study in the Northern Province of Sri Lanka. BMC psychiatry, 19(1), 83.	People with symptoms of mental illness	Sri Lanka	Results highlight unmet mental health needs in the region and the necessity of Phase Two implementation: to train primary care practitioners using a scaled-up intervention based on the WHO Mental Health Gap Action Programme (mhGAP).
Cuartas Ricaurte, J. et al. (2019)	The invisible wounds of five decades of armed conflict: inequalities in mental health and their determinants in Colombia. Int J Public Health 64, 703–711 (2019).	Civilian population	Colombia	Interventions that, for example, increase quality and access of mental health treatments among victims of the conflict and also increased access to formal work will not only lead to improvements in mental health among victims but also significantly reduce inequalities in mental health in Colombia.
Kienzler, H. et al. (2019).	The long-term mental health consequences of torture, loss, and insecurity: a qualitative study among survivors of armed conflict in the Dang District of Nepal. Frontiers in psychiatry, 10.	Civilian population	Nepal	The findings further highlight the importance of designing interventions and support mechanisms that address not only immediate humanitarian, health and mental health needs, but also the social determinants of health (i.e., infrastructure, poverty, housing, education, and multiple forms of discrimination) which affect the context in which people are born, grow, live, work, and age. To address men…
