# Supplementary material for: Health inequalities in post-conflict settings: A systematic review
Source: PLoS One. 2022 Mar 14;17(3):e0265038. doi: 10.1371/journal.pone.0265038 (PMC8920275; doi:10.1371/journal.pone.0265038)
Supplement: S4 Table — (XLSX) [file pone.0265038.s006.xlsx]

## Sheet: Sheet1
S4 Table. Individual Quality Assessment for each study included
Authors and Year	Criteria to assess all study types										Overall Study Quality
	Was there a clear statement of the research question(s) and/or the aim(s) of the research?	Were the research methodology and design appropriate for addressing the research question?	Was the sampling/recruitment strategy appropriate for addressing the research question?	Was the sample of subjects representative with regard to the population to which the findings will be referred?	Were the methods of data collection appropriate for addressing the research question?	Were the methods of data analysis sufficiently rigorous and appropriate for addressing the research question?	Have ethical issues been adequately taken into consideration, and is there evidence of ethical approval from an appropriate body?	Was there a clear statement of study findings? Are they valid and reliable?	Were the conclusions in the research drawn from the analysis, or interpretation, of the data?	Will the results help locally? Can the results be applied to the local population?
Ayazi, T. L. et al (2014)	Yes	Yes	Yes	Yes	Yes	Yes	Yes	Yes	Yes	Yes	High
Bamidele, S. et al (2017)	Yes	Yes	Yes	Yes	Can't Tell	Yes	Yes	Yes	Yes	Yes	Medium
Barath, A. et al (2002)	Yes	Yes	Yes	Yes	Yes	Yes	Yes	Yes	Can't Tell	Yes	Medium
Bird, K. H. et al (2010).	Yes	Yes	Yes	Yes	Yes	Yes	Yes	Yes	Yes	Yes	High
Bisogno, M. C., A. et al (2002).	Yes	Yes	Yes	Yes	Yes	Yes	Yes	Yes	Yes	Yes	High
Blandon, E. Z. K. et al (2017).	Yes	Yes	Yes	Yes	Yes	Yes	Yes	Yes	Yes	Yes	High
Buvinic, M. D. G. et al (2014)	Yes	Yes	Can’t Tell	Can’t Tell	Yes	Yes	Yes	Yes	Yes	Yes	Low
Chikovani, I. M. et al (2015).	Yes	Yes	Yes	Yes	Yes	Yes	Yes	Yes	Yes	Yes	High
Colombatti, R. C. et al (2008).	Yes	Yes	Yes	Yes	Yes	Yes	Yes	Yes	Yes	Yes	High
Dagnelie, O. D. L. et al (2018).	Yes	Yes	Yes	Yes	Yes	Yes	Yes	Yes	Can't Tell	Yes	Medium
Daoud, N. S. et al (2012).	Yes	Can't Tell	Yes	Yes	Yes	Yes	Yes	Yes	Yes	Yes	Medium
Dunleavy, K. et al (2007).	Yes	Yes	Can’t Tell	Can’t Tell	Yes	Can't Tell	Yes	Yes	Yes	Yes	Low
Edward, A. O.-B. et al (2015).	Yes	Yes	Yes	Yes	Yes	Yes	Yes	Yes	Yes	Yes	High
Elbadawi, I. A. et al (2008)	Yes	Yes	Can’t Tell	Can’t Tell	Can't Tell	Can't Tell	Yes	Yes	Yes	Yes	Low
Familiar, I. S. et al. (2013).	Yes	Yes	Yes	Yes	Yes	Yes	Yes	Yes	Yes	Yes	High
Finnoff, K. et al (2015).	Yes	Yes	Yes	Yes	Yes	Yes	Yes	Yes	Yes	Yes	High
Fiske, L. S., R. et al (2015)	Yes	Yes	Yes	No	Yes	Yes	Yes	Yes	Yes	Yes	Medium
Gizelis, T. I. J., J. et al (2016).	Yes	Yes	Can’t Tell	Yes	Yes	Yes	Yes	Yes	Yes	Yes	Medium
Glass, N. R., P et al (2012).	Yes	Yes	Yes	Can't Tell	Yes	Yes	Yes	Yes	Yes	Yes	Medium
Hynes, H. P. et al (2004).	Yes	Yes	Can’t Tell	Can't Tell	Yes	Yes	Yes	Yes	Yes	Yes	Low
Kelly, J. D. B. et al (2013).	Yes	Yes	Can’t Tell	Yes	Can't Tell	Yes	Yes	Yes	Yes	Yes	Low
Kett, M. E.(2005).	Yes	Yes	Yes	Yes	Can't Tell	Yes	Yes	Yes	Yes	Yes	Medium
Khanal, V. L. et al (2014).	Yes	Yes	Yes	Yes	Yes	Yes	Yes	Yes	Yes	Yes	high
Kim, Y. D. J. et al (2017).	Yes	Yes	Yes	Yes	Can'tTell	Yes	Yes	Yes	Yes	Yes	Medium
Kirkby, K. G. et al (2013).	Yes	Can't Tell	Yes	Yes	Yes	Yes	Yes	Yes	Yes	Yes	Medium
Kruk, M. E. F. et al (2010).	Yes	Yes	Yes	Yes	Yes	Yes	Yes	Yes	Yes	Yes	High
Kyamusugulwa, P. M. H. et al (2018).	Yes	Yes	Yes	Yes	Can't Tell	Yes	Yes	Yes	Yes	Yes	Medium
Luitel, N. P. J. et al (2013).	Yes	Yes	Yes	Yes	Yes	Yes	Yes	Yes	Yes	Can't Tell	Medium
Luta, X. D., T.et al (2013).	Yes	Yes	Yes	Can'tTell	Yes	Can'tTell	Yes	Yes	Yes	Yes	Low
Maclure, R. D., M. et al (2009).	Yes	Yes	Yes	Yes	Yes	Can'tTell	Yes	Yes	Yes	Yes	Medium
Maconachie, R. H., G. et al (2016).	Yes	Yes	Can’t Tell	Yes	Yes	Yes	Yes	Yes	Yes	Yes	Low
Mugisha, J. M. et al (2015).	Yes	Yes	Yes	Yes	Can't Tell	Yes	Yes	Yes	Yes	Yes	Medium
Najafizada, S. A. L. et al (2014).	Yes	Yes	Yes	Yes	Can't Tell	Yes	Yes	Yes	Yes	Yes	Medium
Palmer, J. J. K. et al (2014).	Yes	Yes	Yes	Yes	Yes	Yes	Yes	Yes	Yes	Can't Tell	Medium
Pavlish, C. H., A. et al (2009).	Yes	Yes	Yes	Yes	Can't Tell	Yes	Yes	Yes	Yes	Yes	Medium
Pereira, S. M. B. et al (2012).	Yes	Yes	Yes	Yes	Can't Tell	Yes	Yes	Yes	Yes	Yes	Medium
Rivillas, J. C. R. et al (2018)	Yes	Yes	Yes	Yes	Can't Tell	Yes	Yes	Yes	Yes	Yes	Medium
Schlecht, J. R. et al (2013).	Yes	Yes	Yes	Yes	Yes	Yes	Yes	Yes	Yes	Can't Tell	Medium
Schramm, S. K. et al (2016).	Yes	Yes	Yes	Can't Tell	Yes	Yes	Yes	Yes	Yes	Yes	Medium
Slone, M. S. et al (2013).	Yes	Yes	Yes	Yes	Yes	Yes	Yes	Yes	Yes	Yes	High
Somasundaram, D. S., S. et al (2013).	Yes	Yes	Yes	Yes	Yes	Yes	Yes	Yes	Yes	Can't Tell	Medium
Spalj, S. P. et al (2008).	Yes	Can'tTell	Yes	Yes	Can't Tell	Yes	Yes	Yes	Yes	Yes	Low
Suarez, E. B. et al (2015).	Yes	Yes	Yes	Yes	Can't Tell	Yes	Yes	Yes	Yes	Yes	Medium
Sugiura, Y. J. et al (2010).	Yes	Yes	Yes	Yes	Yes	Yes	Yes	Yes	Yes	Yes	High
Svoronos, T. M. et al (2015).	Yes	Yes	Yes	Yes	Can't Tell	Yes	Yes	Yes	Yes	Yes	Medium
Tuncalp, O. F. et al (2015).	Yes	Yes	Yes	Yes	Yes	Yes	Yes	Yes	Yes	Can't Tell	Medium
Aker, J. et al (2013).	Yes	Yes	Yes	Yes	Yes	Yes	Yes	Yes	Yes	Can't Tell	Medium
Avdeenko, A. G., J., M.; . (2012).	Yes	Yes	Yes	Yes	Yes	Yes	Yes	Yes	Yes	Can't Tell	Medium
Cilliers, J. D. et al (2015).	Yes	Yes	Yes	Yes	Yes	Yes	Yes	Yes	Yes	Can't Tell	Medium
Humphreys, M. S. d. l. S. et al (2013).	Yes	Yes	Yes	Yes	Yes	Yes	Yes	Yes	Yes	Can't Tell	Medium
Fearon, J. et al (2008).	Yes	Yes	Yes	Yes	Yes	Yes	Yes	Yes	Yes	Can't Tell	Medium
King, E. et al (2013).	Yes	Yes	Can’t Tell	Yes	Yes	Yes	Yes	Yes	Yes	Yes	Medium
James D. Fearon et al (2009)	Yes	Yes	Yes	Yes	Yes	Yes	Yes	Yes	Yes	Can't Tell	Medium
Guarnizo-Herreño et al. (2019)	Yes	Yes	Yes	Yes	Yes	Yes	Yes	Yes	Yes	Yes	High
Raven, J. et al.(2020)	Yes	Yes	Yes	Yes	Can't Tell	Yes	Yes	Yes	Yes	Yes	Medium
Chiumento A. et al. (2020)	Yes	Yes	Yes	Can't Tell	Yes	Yes	Yes	Yes	Yes	Yes	Medium
Costenbader E, et al. (2019)	Yes	Yes	Yes	Yes	Yes	Yes	Yes	Yes	Yes	Can't Tell	Medium
Meyer, C., et al. (2018)	Yes	Yes	Yes	Can't Tell	Yes	Yes	Yes	Yes	Yes	Yes	Medium
Doherty, S., et al. (2019).	Yes	Yes	Yes	Yes	Yes	Yes	Yes	Yes	Yes	Can't Tell	Medium
Cuartas Ricaurte, J. et al. (2019)	Yes	Yes	Yes	Yes	Yes	Yes	Yes	Yes	Yes	Yes	High
Kienzler, H. et al. (2019).	Yes	Yes	Yes	Yes	Yes	Yes	Yes	Yes	Yes	Yes	High
Roseboom TJ (2020)	Yes	Yes	Can’t Tell	Yes	Yes	Yes	Yes	Yes	Yes	Can't Tell	Medium
